# Supplementary material for: pyHeart4Fish: Chamber-specific heart phenotype quantification of zebrafish in high-content screens
Source: Front Cell Dev Biol. 2023 Apr 11;11:1143852. doi: 10.3389/fcell.2023.1143852 (PMC10126419; doi:10.3389/fcell.2023.1143852)
Supplement: Supplementary file 1 [file Table2.XLSX]

## Sheet: Results
										Chamber size
	Relative contractility		FFT freq		Ejection Fraction					Atrium		Ventricle		Edema
Compound (n**)	Atrium	Ventricle	Atrium	Ventricle	Atrium	Ventricle	Conduction defect	Arrhythmia	Heart size	Max. Dilation	Max. Contraction	Max. Dilation	Max. Contraction	No edema	Mild	Moderate	Severe	Total n**
DMSO (32)*	0	0	0	0	0	0	4	1	0	0	0	0	0	18	14	6	0	38
NaCl (15)	-0.00157824	0.271648	-0.678749	-0.572549	-0.0967788	1.03618	0	1	0.744502	-0.214552	-0.0896308	0.353113	-0.642747	8	7	0	0	15
Atorvastatin (11)	-2.30823	-5.2587	-1.57439	-2.90333	-1.47496	-2.53493	0	11	-1.84406	-1.09215	-0.371132	-2.9148	-2.26014	5	5	1	0	11
Cycloheximide (6)	-1.95948	-0.363188	-9.01642	-7.35811	-1.47806	-3.9271	0	3	-1.23958	-1.61133	-1.60177	-3.35561	-1.65664	1	0	3	3	7
Tripelennamine HCl (11)	0.160492	0.419348	-1.3652	-1.3652	-1.40169	0.659484	0	0	-1.04074	-1.30321	-0.545604	-1.07345	-2.16694	2	4	5	0	11
Pyrvinium pamoate (5)	0.0890748	0.0515546	-8.53815	-8.53815	-0.0658912	0.617976	0	1	-0.686175	0.0496601	0.131375	0.703722	-0.123719	4	1	0	0	5
(R)-Duloxetine HCl (6)	-0.148314	0.694883	-0.537834	-1.3782	-0.409007	-0.553351	2	0	-0.571676	-0.181234	-0.128127	-2.29271	-4.56574	0	1	3	2	6
Chloropyramine HCl (11)	-0.409536	-1.18618	-3.81476	-4.44721	-0.485915	-1.32513	2	0	-0.425743	-0.13467	-0.0350524	-1.11952	-0.359036	0	4	7	0	11
Pentamidine isethionate (8)	-3.3348	0.695362	-1.23693	-1.23693	-1.18958	1.92423	0	1	-0.205096	-1.21481	-0.365163	-0.729786	-0.537145	4	4	0	0	8
Iopanoic acid (4)	0.630823	-0.321152	-5.53399	-5.53399	0.529282	0.223722	0	0	-0.147994	0.39852	0.0661151	0.468425	0.345381	1	2	1	0	4
Benzydamine HCl (4)	0.0668929	1.92902	-1.1597	-1.1597	-1.74802	0.937583	0	1	-0.139074	-2.41592	-1.17152	-0.647698	-5.07966	2	2	0	0	4
Enilconazole (5)	1.49255	-0.0799642	-3.47851	-2.84605	0.782126	0.279821	0	1	0.0206139	0.0318909	-1.16195	0.296665	-0.176022	3	2	0	0	5
Opipramol diHCl (5)	-0.0744198	-1.92517	-0.632456	-0.632456	0.0586197	-0.631363	0	1	0.146395	0.313392	0.560079	0.625548	2.61117	0	5	0	0	5
Pregnenolone (5)	-1.32722	-1.70712	1.58114	1.58114	-0.456058	-0.600716	1	1	0.269538	0.752664	2.34718	-0.192653	0.928117	0	1	3	1	5
Monobenzone (7)	-0.535337	0.385156	-2.59464	-2.11915	0.206664	0.360839	0	3	0.886363	0.550789	0.560724	0.503574	0.137762	3	3	2	2	10
Methapyrilene HCl (4)	4.0313	0.501884	-4.13351	-5.35826	2.2482	0.682864	2	2	1.10388	0.465185	-0.169431	0.163614	-0.461666	1	1	2	1	5
* Data was z-score normalized to DMSO controls, therefore DMSO data equals 0
** n may vary, as some fish were not fluorescent or quality of heartbeat videos was not sufficient for analysis
