# Supplementary material for: pyHeart4Fish: Chamber-specific heart phenotype quantification of zebrafish in high-content screens
Source: Front Cell Dev Biol. 2023 Apr 11;11:1143852. doi: 10.3389/fcell.2023.1143852 (PMC10126419; doi:10.3389/fcell.2023.1143852)
Supplement: Supplementary file 2 [file Table3.XLSX]

## Sheet: HRH1
Supplementary Table 3 - All significant HRH1 antagonists
Chemical name	Z-score Heart rate	SD Heart rate	N	Formula	Mol Weight	Lit. Solubility	Appr by	Therapeutic class	Therapeutic effect	Target type	Target name	Target mechanism	Metabolism: tissue	Storage (powder form)
Homochlorcyclizine dihydrochloride	-1.85308	0.0882391	10	C19H25Cl3N2	387.784	H2O	Japan	Allergology, 'Central Nervous System	Antihistaminic, 'Sedative	GPCR	Histaminergic H1 receptor	antagonist	n.i.	Store at room temperature
Astemizole	-7.18949	0.439952	3	C28H31FN4O	458.584	CH2Cl2, MeOH	EMA	Allergology	Antihistaminic, 'Antibacterial	GPCR	Histaminergic H1 receptor	antagonist	Liver	Store at room temperature
Terfenadine	-5.76105	0.0422405	5	C32H41NO2	471.689	EtOH/H2O:50/50	EMA	Allergology	Antihistaminic, 'Antipruritic, 'Antibacterial	GPCR	Histaminergic H1 receptor	antagonist	n.i.	Store at +4°C Light sensitive
Meclozine dihydrochloride	-3.9761	0.147082	4	C25H29Cl3N2	463.882	CHCl3, pyridine	FDA	Allergology 'Central Nervous System	Antiemetic 'Antihistaminic 'Sedative	GPCR	Histaminergic H1 receptor	antagonist	Liver	Store at +4°C
Diphenylpyraline hydrochloride	-3.54923	0.178215	3	C19H24ClNO	317.862	H2O, EtOH	EMA	Allergology 'Central Nervous System	Antihistaminic 'Antipruritic 'Sedative	GPCR	Histaminergic H1 receptor	antagonist	n.i.	Store at room temperature
Chloropyramine hydrochloride	-2.97099	0.13881	5	C16H21Cl2N3	326.272	DMSO	EMA	Allergology	Antihistaminic	GPCR	Histaminergic H1 receptor	antagonist	n.i.	Store at room temperature
Clemastine fumarate	-2.7618	0.162009	4	C25H30ClNO5	459.975	MeOH	FDA	Allergology, 'Central Nervous System	Antiemetic, 'Antihistaminic, 'Sedative	GPCR	Histaminergic H1 receptor	antagonist	n.i.	Store at room temperature
Azelastine hydrochloride	-2.59825	0.0393226	5	C22H25Cl2N3O	418.37	H2O, EtOH, DMSO	FDA	Immunology	Antihistaminic	GPCR	Histaminergic H1 receptor	antagonist	n.i.	Store at +4°C
Tripelennamine hydrochloride	-2.35791	0.202519	5	C16H22ClN3	291.827	DMSO	FDA	Allergology	Antihistaminic	GPCR	Histaminergic H1 receptor	antagonist	n.i.	Store at room temperature
Methapyrilene hydrochloride	-2.21024	0.137211	6	C14H20ClN3S	297.853	H2O, EtOH, CHCl3	EMA	Allergology, 'Central Nervous System	Antihistaminic, 'Sedative	GPCR	Histaminergic H1 receptor	antagonist	n.i.	Store at room temperature
Brompheniramine maleate	-2.12242	0.0529062	5	C20H23BrN2O4	435.321	H2O	FDA	Allergology	Antihistaminic 'Antipruritic 'Antitussive 'Sedative	GPCR	Histaminergic H1 receptor	antagonist	n.i.	Store at room temperature
Triprolidine hydrochloride	-2.06807	0.179652	5	C19H23ClN2	314.862	H2O, MeOH, EtOH	FDA	Allergology, 'Central Nervous System	Antihistaminic, 'Sedative	GPCR	Histaminergic H1 receptor	antagonist	n.i.	Store at +4°C
Chlorcyclizine hydrochloride	-2.06125	0.145162	4	C18H22Cl2N2	337.295	H2O, CHCl3	EMA	Allergology 'Central Nervous System	Antiemetic 'Antihistaminic 'Sedative	GPCR	Histaminergic H1 receptor	antagonist	n.i.	Store at +4°C
Carbinoxamine maleate salt	-1.80038	0.0686973	4	C20H23ClN2O5	406.87	H2O, EtOH, CHCl3	FDA	Allergology 'Metabolism	Antihistaminic	GPCR	Histaminergic H1 receptor	antagonist	n.i.	Store at room temperature
Loratadine	-1.77125	0.0843736	5	C22H23ClN2O2	382.894	Acetone, CHCl3, MeOH	FDA	Clin Ther. 1997 Nov-Dec 19(6):1278-93	Antihistaminic	GPCR	Histaminergic H1 receptor	antagonist	n.i.	Store at room temperature
