# Supplementary material for: pyHeart4Fish: Chamber-specific heart phenotype quantification of zebrafish in high-content screens
Source: Front Cell Dev Biol. 2023 Apr 11;11:1143852. doi: 10.3389/fcell.2023.1143852 (PMC10126419; doi:10.3389/fcell.2023.1143852)
Supplement: Supplementary file 4 [file Table1.XLSX]

## Sheet: Blindtest
	Number_images	f/s	Freq_atrium (s^-1)	atrium freq [beats/s] Manual 1	atrium freq [beats/s] Manual 2	Freq_ventr (s^-1)	ventricle freq [beats/s] Manual 1	ventricle freq [beats/s] Manual 2	Mean Atrium freq Manual	Mean Ventricle freq Manual	Diff Atrium Manual 1	Diff Ventricle Manual 1	Diff Atrium Manual 2	Diff Ventricle Manual 2	Diff Atrium [%]	Diff Ventricle [%]
1	500	25	2.4	2.4	2.45	2.4	2.2	2.45	2.425	2.325	0	0.2	0.05	0.05	2.06897	2.12766
2	500	25	2.41	2.25	2.35	2.41	2.2	2.3	2.3	2.25	0.16	0.21	0.06	0.11	2.56776	4.77569
3	500	25	2.6	2.55	2.65	2.32	2.6	2.6	2.6	2.6	0.05	0.28	0.05	0.28	1.92308	11.1702
4	580	29	2.47	2.5	2.5	2.3	2.5	2.45	2.5	2.475	0.03	0.2	0.03	0.15	1.20482	6.2069
5	500	25	2.4	2.5	2.45	2.4	2.4	2.5	2.475	2.45	0.1	0	0.05	0.1	2.04082	4.10959
6	500	25	0	0	0	0	0	0	0	0	0	0	0	0	0	0
7	580	29	2.45	2.5	2.45	2.33	2.4	2.5	2.475	2.45	0.05	0.07	0	0.17	0	7.05394
8	500	25	2.78	2.85	2.9	2.78	2.9	2.9	2.875	2.9	0.07	0.12	0.12	0.12	4.2204	4.1958
9	580	29	2.75	2.75	2.75	2.75	2.7	2.7	2.75	2.7	0	0.05	0	0.05	0	1.84049
10	580	29	2.61	2.6	2.6	2.78	2.6	2.65	2.6	2.625	0.01	0.18	0.01	0.13	0.384123	4.85679
11	500	25	2.39	2.35	2.3	2.39	2.3	2.35	2.325	2.325	0.04	0.09	0.09	0.04	3.83523	1.70455
12	500	25	2.41	2.4	2.4	2.41	2.35	2.45	2.4	2.4	0.01	0.06	0.01	0.04	0.416089	1.66436
13	500	25	0	0	0	0	0	0	0	0	0	0	0	0	0	0
14	580	29	1.24	1.3	1.3	1.26	1.3	1.3	1.3	1.3	0.06	0.04	0.06	0.04	4.6875	3.10881
15	500	25	2.78	2.8	2.75	2.78	2.8	2.8	2.775	2.8	0.02	0.02	0.03	0.02	1.08043	0.71599
16	500	25	2.39	2.45	2.45	2.39	2.45	2.45	2.45	2.45	0.06	0.06	0.06	0.06	2.46914	2.46914
17	580	29	0	0	0	0	0	0	0	0	0	0	0	0	0	0
18	580	29	2.3	2.35	2.35	2.31	2.3	2.35	2.35	2.325	0.05	0.01	0.05	0.04	2.14286	1.72414
19	500	25	2.61	2.65	2.65	2.8	2.65	2.6	2.65	2.625	0.04	0.15	0.04	0.2	1.51707	7.45342
20	500	25	2.4	2.35	2.35	2.4	2.3	2.35	2.35	2.325	0.05	0.1	0.05	0.05	2.11268	2.12766
21	500	25	2.74	2.8	2.7	2.74	2.8	2.75	2.75	2.775	0.06	0.06	0.04	0.01	1.45631	0.361882
22	580	29	2.5	2.5	2.5	2.5	2.5	2.45	2.5	2.475	0	0	0	0.05	0	2.01342
23	500	25	2.4	2.35	2.35	2.4	2.35	2.35	2.35	2.35	0.05	0.05	0.05	0.05	2.11268	2.11268
24	500	25	2	2.1	2.05	2	2.1	2.1	2.075	2.1	0.1	0.1	0.05	0.1	2.43902	4.83871
25	580	29	2.54	2.55	2.55	2.83	2.55	2.55	2.55	2.55	0.01	0.28	0.01	0.28	0.39267	10.5927
26	580	29	2.3	2.4	2.4	2.3	2.4	2.35	2.4	2.375	0.1	0.1	0.1	0.05	4.22535	2.12766
27	500	25	2.34	2.4	2.35	2.34	2.35	2.35	2.375	2.35	0.06	0.01	0.01	0.01	0.423131	0.426136
28	580	29	2.75	2.6	2.55	2.75	2.55	2.6	2.575	2.575	0.15	0.2	0.2	0.15	7.59494	5.6962
29	580	29	2.79	2.75	2.7	2.79	2.75	2.7	2.725	2.725	0.04	0.04	0.09	0.09	3.2767	3.2767
30	500	25	2.39	2.45	2.45	2.39	2.45	2.4	2.45	2.425	0.06	0.06	0.06	0.01	2.46914	0.414365
31	580	29	2.3	2.25	2.25	2.3	2.25	2.25	2.25	2.25	0.05	0.05	0.05	0.05	2.20588	2.20588
32	500	25	2.63	2.6	2.65	2.77	2.65	2.65	2.625	2.65	0.03	0.12	0.02	0.12	0.761421	4.46097
33	500	25	2.36	2.35	2.35	2.36	2.35	2.4	2.35	2.375	0.01	0.01	0.01	0.04	0.424929	1.68776
34	500	25	2.81	2.75	2.7	2.81	2.75	2.75	2.725	2.75	0.06	0.06	0.11	0.06	3.99516	2.16606
35	580	29	2.54	2.9	2.85	2.54	2.85	2.85	2.875	2.85	0.36	0.31	0.31	0.31	11.2183	11.2864
36	580	29	2.48	2.5	2.5	2.32	2.5	2.5	2.5	2.5	0.02	0.18	0.02	0.18	0.802139	7.37705
37	580	29	2.29	2.5	2.4	2.3	2.4	2.4	2.45	2.4	0.21	0.1	0.11	0.1	4.58971	4.22535
38	580	29	1.84	1.85	1.8	1.83	1.85	1.85	1.825	1.85	0.01	0.02	0.04	0.02	2.18579	1.08499
39	500	25	2.31	2.35	2.35	2.3	2.35	2.3	2.35	2.325	0.04	0.05	0.04	0	1.71184	0
40	580	29	2.31	2.4	2.4	2.31	2.4	2.4	2.4	2.4	0.09	0.09	0.09	0.09	3.79747	3.79747
41	580	29	1.41	1.4	1.4	1.41	1.4	1.4	1.4	1.4	0.01	0.01	0.01	0.01	0.712589	0.712589
42	580	29	2.47	2.5	2.45	2.47	2.5	2.45	2.475	2.475	0.03	0.03	0.02	0.02	0.808625	0.808625
43	500	25	0	0	0	0	0	0	0	0	0	0	0	0	0	0
44	580	29	2.77	2.6	2.6	2.77	2.6	2.55	2.6	2.575	0.17	0.17	0.17	0.22	6.399	8.33333
45	580	29	2.75	2.6	2.65	2.75	2.6	2.6	2.625	2.6	0.15	0.15	0.1	0.15	3.75	5.66038
46	580	29	2.57	2.65	2.65	2.57	2.65	2.65	2.65	2.65	0.08	0.08	0.08	0.08	3.04956	3.04956
47	500	25	2.56	2.55	2.55	2.42	2.5	2.55	2.55	2.525	0.01	0.08	0.01	0.13	0.391645	5.22088
48	500	25	2.74	2.75	2.75	2.74	2.75	2.75	2.75	2.75	0.01	0.01	0.01	0.01	0.364078	0.364078
49	580	29	2.31	2.35	2.3	2.31	2.35	2.3	2.325	2.325	0.04	0.04	0.01	0.01	0.431034	0.431034
50	500	25	2.55	2.6	2.55	2.55	2.6	2.55	2.575	2.575	0.05	0.05	0	0	0	0
